# Supplementary material for: Ion-Channel-Targeting Scorpion Recombinant Toxin as Novel Therapeutic Agent for Breast Cancer
Source: Toxins (Basel). 2025 Mar 26;17(4):166. doi: 10.3390/toxins17040166 (PMC12030950; doi:10.3390/toxins17040166)
Supplement: Supplementary file 1 [file toxins-17-00166-s001.zip]

Archive with 1 entries (1 files):
- toxins-3512214-supplementary.pdf
